# Supplementary material for: Exploring the Long-Term Tissue Accumulation and Excretion of 3 nm Cerium Oxide Nanoparticles after Single Dose Administration
Source: Antioxidants (Basel). 2023 Mar 21;12(3):765. doi: 10.3390/antiox12030765 (PMC10045098; doi:10.3390/antiox12030765)
Supplement: Supplementary file 1 [file antioxidants-12-00765-s001.zip]

Archive with 1 entries (1 files):
- antioxidants-2280658-supplementary.pdf
